# Supplementary material for: Microbial material cycling, energetic constraints and ecosystem expansion in subsurface ecosystems
Source: Proc Biol Sci. 2020 Jul 29;287(1931):20200610. doi: 10.1098/rspb.2020.0610 (PMC7423649; doi:10.1098/rspb.2020.0610)
Supplement: Mathematica source program [file rspb20200610supp4.nb]

(* Content-type: application/vnd.wolfram.mathematica *)

(*** Wolfram Notebook File ***)
(* http://www.wolfram.com/nb *)

(* CreatedBy='Mathematica 10.0' *)

(*CacheID: 234*)
(* Internal cache information:
NotebookFileLineBreakTest
NotebookFileLineBreakTest
NotebookDataPosition[       158,          7]
NotebookDataLength[     23754,        622]
NotebookOptionsPosition[     23127,        595]
NotebookOutlinePosition[     23515,        612]
CellTagsIndexPosition[     23472,        609]
WindowFrame->Normal*)

(* Beginning of Notebook Content *)
Notebook[{

Cell[CellGroupData[{
Cell["Example of niche calculation", "Title",
 CellChangeTimes->{{3.793423829483213*^9, 3.793423843308311*^9}}],

Cell["Parameters and Functions", "Subtitle",
 CellChangeTimes->{{3.793423863784156*^9, 3.79342386715827*^9}}],

Cell[BoxData[{
 RowBox[{
  RowBox[{"R", "=", 
   RowBox[{
    RowBox[{"813", "/", "100"}], "*", 
    RowBox[{"10", "^", 
     RowBox[{"(", 
      RowBox[{"-", "3"}], ")"}]}]}]}], ";"}], "\[IndentingNewLine]", 
 RowBox[{
  RowBox[{"c1", "=", 
   RowBox[{"10", "^", 
    RowBox[{"(", 
     RowBox[{"-", "1"}], ")"}]}]}], ";", 
  RowBox[{"c2", "=", 
   RowBox[{"10", "^", 
    RowBox[{"(", 
     RowBox[{"-", "1"}], ")"}]}]}], ";"}], "\[IndentingNewLine]", 
 RowBox[{
  RowBox[{"m1", "=", "0.1"}], ";", 
  RowBox[{"m2", "=", "0.3"}], ";"}], "\[IndentingNewLine]", 
 RowBox[{
  RowBox[{"q1", "=", 
   RowBox[{"10", "^", 
    RowBox[{"(", 
     RowBox[{"-", "1"}], ")"}]}]}], ";", 
  RowBox[{"q2", "=", 
   RowBox[{"10", "^", 
    RowBox[{"(", 
     RowBox[{"-", "1"}], ")"}]}]}], ";"}], "\[IndentingNewLine]", 
 RowBox[{
  RowBox[{"s1", "=", "1"}], ";", 
  RowBox[{"s2", "=", "1"}], ";"}], "\[IndentingNewLine]", 
 RowBox[{
  RowBox[{"cdeg", "=", "15"}], ";"}], "\[IndentingNewLine]", 
 RowBox[{
  RowBox[{"T", "=", 
   RowBox[{
    RowBox[{"27315", "/", "100"}], "+", "cdeg"}]}], 
  ";"}], "\[IndentingNewLine]", 
 RowBox[{
  RowBox[{"k1", "=", 
   RowBox[{"10", "^", 
    RowBox[{"(", 
     RowBox[{"-", "6"}], ")"}]}]}], ";", 
  RowBox[{"k2", "=", 
   RowBox[{"10", "^", 
    RowBox[{"(", 
     RowBox[{"-", "5"}], ")"}]}]}], ";"}], "\[IndentingNewLine]", 
 RowBox[{
  RowBox[{"k1", "=", 
   RowBox[{"10", "^", 
    RowBox[{"(", 
     RowBox[{"-", "2"}], ")"}]}]}], ";", 
  RowBox[{"k2", "=", 
   RowBox[{"10", "^", 
    RowBox[{"(", 
     RowBox[{"-", "2.5"}], ")"}]}]}], ";"}], "\[IndentingNewLine]", 
 RowBox[{
  RowBox[{"r1", "=", 
   RowBox[{"10", "^", 
    RowBox[{"(", 
     RowBox[{"-", "0.5"}], ")"}]}]}], ";", 
  RowBox[{"r2", "=", 
   RowBox[{"10", "^", 
    RowBox[{"(", 
     RowBox[{"-", "0.6"}], ")"}]}]}], ";"}], "\[IndentingNewLine]", 
 RowBox[{
  RowBox[{"K1", "=", 
   RowBox[{"10", "^", 
    RowBox[{"(", 
     RowBox[{"-", "1"}], ")"}]}]}], ";", 
  RowBox[{"K2", "=", 
   RowBox[{"10", "^", 
    RowBox[{"(", 
     RowBox[{"-", "1"}], ")"}]}]}], ";"}], "\[IndentingNewLine]", 
 RowBox[{
  RowBox[{"K1B", "=", 
   RowBox[{"10", "^", 
    RowBox[{"(", 
     RowBox[{"-", "1"}], ")"}]}]}], ";", 
  RowBox[{"K2C", "=", 
   RowBox[{"10", "^", 
    RowBox[{"(", 
     RowBox[{"-", "1"}], ")"}]}]}], ";"}], "\[IndentingNewLine]", 
 RowBox[{
  RowBox[{"K1", "=", 
   RowBox[{"10", "^", 
    RowBox[{"(", 
     RowBox[{"-", "1"}], ")"}]}]}], ";", 
  RowBox[{"K2", "=", 
   RowBox[{"10", "^", 
    RowBox[{"(", 
     RowBox[{"-", "1"}], ")"}]}]}], ";"}], "\[IndentingNewLine]", 
 RowBox[{
  RowBox[{
   RowBox[{"f1", "=", 
    RowBox[{"q1", " ", "c1", " ", "r1"}]}], ";", " ", 
   RowBox[{"f2", "=", 
    RowBox[{"q2", " ", "c2", " ", "r2"}]}], ";"}], 
  " "}], "\[IndentingNewLine]", 
 RowBox[{
  RowBox[{"At", "=", "1"}], ";"}], "\[IndentingNewLine]", 
 RowBox[{
  RowBox[{"\[Gamma]1", "=", "10"}], ";", 
  RowBox[{"\[Gamma]2", "=", "20"}], ";"}], "\[IndentingNewLine]", 
 RowBox[{
  RowBox[{
   RowBox[{"Be", "=", "0.1"}], ";", 
   RowBox[{"B", "=", "0.1"}], ";", 
   RowBox[{"Ce", "=", "0.1"}], ";", 
   RowBox[{"Ca", "=", "0.1"}], ";"}], 
  "\[IndentingNewLine]"}], "\[IndentingNewLine]", 
 RowBox[{
  RowBox[{"FA", "[", 
   RowBox[{"A_", ",", "x1_", ",", "x2_"}], "]"}], ":=", 
  RowBox[{
   RowBox[{
    RowBox[{"-", "k1"}], " ", "A", " ", "Be"}], "+", 
   RowBox[{"k2", 
    RowBox[{"(", 
     RowBox[{"At", "-", "A"}], ")"}], "Ca"}], "-", 
   RowBox[{"r1", " ", 
    FractionBox["A", 
     RowBox[{"K1", "+", "A"}]], " ", 
    FractionBox["Be", 
     RowBox[{"K1B", "+", "Be"}]], "x1"}], "+", 
   RowBox[{"r2", " ", 
    FractionBox[
     RowBox[{"At", "-", "A"}], 
     RowBox[{"K2", "+", 
      RowBox[{"(", 
       RowBox[{"At", "-", "A"}], ")"}]}]], 
    FractionBox["Ca", 
     RowBox[{"K2C", "+", "Ca"}]], "x2"}]}]}], "\[IndentingNewLine]", 
 RowBox[{
  RowBox[{"F1", "[", "A_", "]"}], ":=", 
  RowBox[{"c1", " ", "q1", " ", "r1", 
   FractionBox["A", 
    RowBox[{"K1", "+", "A"}]], 
   FractionBox["Be", 
    RowBox[{"K1B", "+", "Be"}]], 
   RowBox[{"(", 
    RowBox[{"\[Gamma]1", "+", 
     RowBox[{"R", " ", "T", " ", 
      RowBox[{"Log", "[", 
       FractionBox[
        RowBox[{"A", " ", "Be"}], 
        RowBox[{
         RowBox[{"(", 
          RowBox[{"At", "-", "A"}], ")"}], "B"}]], "]"}]}]}], 
    ")"}]}]}], "\[IndentingNewLine]", 
 RowBox[{
  RowBox[{
   RowBox[{"F2", "[", "A_", "]"}], ":=", 
   RowBox[{"c2", " ", "q2", " ", "r2", " ", 
    FractionBox[
     RowBox[{"At", "-", "A"}], 
     RowBox[{"K2", "+", 
      RowBox[{"(", 
       RowBox[{"At", "-", "A"}], ")"}]}]], 
    FractionBox["Ca", 
     RowBox[{"K2C", "+", "Ca"}]], 
    RowBox[{"(", 
     RowBox[{"\[Gamma]2", "+", 
      RowBox[{"R", " ", "T", " ", 
       RowBox[{"Log", "[", 
        FractionBox[
         RowBox[{
          RowBox[{"(", 
           RowBox[{"At", "-", "A"}], ")"}], "Ca"}], 
         RowBox[{"A", " ", "Ce"}]], "]"}]}]}], ")"}]}]}], 
  " "}], "\[IndentingNewLine]", 
 RowBox[{
  RowBox[{"F1", "[", 
   RowBox[{"A_", ",", "x1_", ",", "x2_"}], "]"}], ":=", 
  RowBox[{
   RowBox[{"(", 
    RowBox[{
     RowBox[{"F1", "[", "A", "]"}], "-", 
     RowBox[{"q1", " ", "m1"}], " ", "-", " ", 
     RowBox[{"s1", " ", "x1"}]}], ")"}], " ", "x1"}]}], "\[IndentingNewLine]", 
 RowBox[{
  RowBox[{"F2", "[", 
   RowBox[{"A_", ",", "x1_", ",", "x2_"}], "]"}], ":=", 
  RowBox[{
   RowBox[{"(", 
    RowBox[{
     RowBox[{"F2", "[", "A", "]"}], "-", 
     RowBox[{"q2", " ", "m2"}], " ", "-", " ", 
     RowBox[{"s2", " ", "x2"}]}], ")"}], " ", "x2"}]}], "\[IndentingNewLine]", 
 RowBox[{
  RowBox[{"tmax", "=", 
   RowBox[{"10", "^", "6"}]}], ";", 
  RowBox[{"initial", "=", 
   RowBox[{"{", 
    RowBox[{
     RowBox[{"At", "/", "2"}], ",", 
     RowBox[{"10", "^", 
      RowBox[{"(", 
       RowBox[{"-", "8"}], ")"}]}], ",", 
     RowBox[{"10", "^", 
      RowBox[{"(", 
       RowBox[{"-", "8"}], ")"}]}]}], "}"}]}], 
  ";"}], "\[IndentingNewLine]"}], "Input",
 CellChangeTimes->{
  3.793423776489213*^9, {3.793423873303513*^9, 3.793423874776086*^9}}],

Cell[CellGroupData[{

Cell["\<\
Rename the folder name \[OpenCurlyDoubleQuote]xxx\[CloseCurlyDoubleQuote] to \
which you want to store the results of the numerical differentiation at \
different k2.\
\>", "Subtitle",
 CellChangeTimes->{{3.793423863784156*^9, 3.79342393087811*^9}, {
  3.793423972674799*^9, 3.7934240577108097`*^9}}],

Cell[BoxData[
 RowBox[{
  RowBox[{
   RowBox[{"str", "=", "\"\<~/Recycle/B_Ce_niche/k2_change\>\""}], ";"}], 
  "\[IndentingNewLine]"}]], "Input",
 CellChangeTimes->{{3.793424067015017*^9, 3.7934240797279987`*^9}}]
}, Open  ]],

Cell[CellGroupData[{

Cell[TextData[{
 "The results of the numerical differentiation at different k2 = 10^i (-6 <= \
i <= 2) are stored in the folder \[OpenCurlyDoubleQuote]k2_i\
\[CloseCurlyDoubleQuote] under ",
 StyleBox["str ",
  FontSlant->"Italic"],
 "folder.\n\n\[OpenCurlyDoubleQuote]both. csv\[CloseCurlyDoubleQuote] ---> \
Initial condition is set to {A, x1, x2} = {At/2, 10^(-8), 10^(-8)}.\n\
\[OpenCurlyDoubleQuote]sp1. csv\[CloseCurlyDoubleQuote] ---> Initial \
condition is set to {A, x1, x2} = {At/2, 10^(-8), 0}.\n\
\[OpenCurlyDoubleQuote]sp2. csv\[CloseCurlyDoubleQuote] ---> Initial \
condition is set to {A, x1, x2} = {At/2, 0, 10^(-8)}."
}], "Subtitle",
 CellChangeTimes->{{3.793423863784156*^9, 3.79342393087811*^9}, {
  3.793423972674799*^9, 3.7934240577108097`*^9}, {3.79342412047414*^9, 
  3.79342412646891*^9}, {3.793424245427134*^9, 3.793424417279641*^9}, {
  3.793424460784382*^9, 3.793424582429373*^9}}],

Cell[BoxData[{
 RowBox[{
  RowBox[{"i", "=", "2."}], ";"}], "\[IndentingNewLine]", 
 RowBox[{
  RowBox[{"While", "[", 
   RowBox[{
    RowBox[{"i", "\[GreaterEqual]", 
     RowBox[{"-", "6"}]}], ",", "\[IndentingNewLine]", 
    RowBox[{"{", "\[IndentingNewLine]", "\[IndentingNewLine]", 
     RowBox[{
      RowBox[{"CreateDirectory", "[", 
       RowBox[{"str", "<>", "\"\</k2_\>\"", "<>", 
        RowBox[{"ToString", "[", "i", "]"}]}], "]"}], ";", 
      "\[IndentingNewLine]", 
      RowBox[{"SetDirectory", "[", 
       RowBox[{"str", "<>", "\"\</k2_\>\"", "<>", 
        RowBox[{"ToString", "[", "i", "]"}]}], "]"}], ";", 
      "\[IndentingNewLine]", "\[IndentingNewLine]", 
      RowBox[{"k2", "=", 
       RowBox[{"10", "^", "i"}]}], ";", "\[IndentingNewLine]", 
      "\[IndentingNewLine]", 
      RowBox[{"min", "=", 
       RowBox[{"10", "^", 
        RowBox[{"(", 
         RowBox[{"-", "3"}], ")"}]}]}], ";", "\[IndentingNewLine]", 
      RowBox[{"max", "=", 
       RowBox[{"10", "^", 
        RowBox[{"(", "1", ")"}]}]}], ";", "\[IndentingNewLine]", 
      "\[IndentingNewLine]", 
      RowBox[{"reslist", "=", 
       RowBox[{"{", "}"}]}], ";", "\[IndentingNewLine]", 
      RowBox[{"reslist2", "=", 
       RowBox[{"{", "}"}]}], ";", "\[IndentingNewLine]", 
      RowBox[{"reslist3", "=", 
       RowBox[{"{", "}"}]}], ";", "\[IndentingNewLine]", 
      "\[IndentingNewLine]", 
      RowBox[{"Ce", "=", "min"}], ";", "\[IndentingNewLine]", 
      RowBox[{"While", "[", 
       RowBox[{
        RowBox[{"Ce", "\[LessEqual]", "max"}], ",", 
        RowBox[{"(*", " ", 
         RowBox[{"while", " ", "k2", " ", "START"}], " ", "*)"}], 
        "\[IndentingNewLine]", 
        RowBox[{
         RowBox[{"B", "=", "min"}], ";", "\[IndentingNewLine]", 
         "\[IndentingNewLine]", 
         RowBox[{"While", "[", 
          RowBox[{
           RowBox[{"B", "\[LessEqual]", "max"}], ",", 
           RowBox[{"(*", " ", 
            RowBox[{"while", " ", "k1", " ", "START"}], " ", "*)"}], 
           "\[IndentingNewLine]", "\[IndentingNewLine]", 
           RowBox[{
            RowBox[{"res", "=", 
             RowBox[{"NDSolve", "[", "\[IndentingNewLine]", 
              RowBox[{
               RowBox[{"{", "\[IndentingNewLine]", 
                RowBox[{
                 RowBox[{
                  RowBox[{
                   RowBox[{"A", "'"}], "[", "t", "]"}], "\[Equal]", 
                  RowBox[{"FA", "[", 
                   RowBox[{
                    RowBox[{"A", "[", "t", "]"}], ",", 
                    RowBox[{"x1", "[", "t", "]"}], ",", 
                    RowBox[{"x2", "[", "t", "]"}]}], "]"}]}], ",", 
                 "\[IndentingNewLine]", 
                 RowBox[{
                  RowBox[{
                   RowBox[{"x1", "'"}], "[", "t", "]"}], "\[Equal]", 
                  RowBox[{"F1", "[", 
                   RowBox[{
                    RowBox[{"A", "[", "t", "]"}], ",", 
                    RowBox[{"x1", "[", "t", "]"}], ",", 
                    RowBox[{"x2", "[", "t", "]"}]}], "]"}]}], ",", 
                 "\[IndentingNewLine]", 
                 RowBox[{
                  RowBox[{
                   RowBox[{"x2", "'"}], "[", "t", "]"}], "\[Equal]", 
                  RowBox[{"F2", "[", 
                   RowBox[{
                    RowBox[{"A", "[", "t", "]"}], ",", 
                    RowBox[{"x1", "[", "t", "]"}], ",", 
                    RowBox[{"x2", "[", "t", "]"}]}], "]"}]}], ",", 
                 "\[IndentingNewLine]", 
                 RowBox[{
                  RowBox[{"A", "[", "0", "]"}], "\[Equal]", 
                  RowBox[{
                  "initial", "\[LeftDoubleBracket]", "1", 
                   "\[RightDoubleBracket]"}]}], ",", "\[IndentingNewLine]", 
                 RowBox[{
                  RowBox[{"x1", "[", "0", "]"}], "\[Equal]", 
                  RowBox[{
                  "initial", "\[LeftDoubleBracket]", "2", 
                   "\[RightDoubleBracket]"}]}], ",", "\[IndentingNewLine]", 
                 RowBox[{
                  RowBox[{"x2", "[", "0", "]"}], "\[Equal]", 
                  RowBox[{
                  "initial", "\[LeftDoubleBracket]", "3", 
                   "\[RightDoubleBracket]"}]}]}], "\[IndentingNewLine]", 
                "\[IndentingNewLine]", "}"}], ",", "\[IndentingNewLine]", 
               RowBox[{"{", 
                RowBox[{"A", ",", "x1", ",", "x2"}], "}"}], 
               "\[IndentingNewLine]", ",", "\[IndentingNewLine]", 
               RowBox[{"{", 
                RowBox[{"t", ",", "0", ",", "tmax"}], "}"}], ",", 
               RowBox[{"AccuracyGoal", "\[Rule]", "100"}]}], 
              RowBox[{"(*", 
               RowBox[{",", 
                RowBox[{"Method", "->", "\"\<StiffnessSwitching\>\""}]}], 
               "*)"}], "\[IndentingNewLine]", "]"}]}], ";", 
            "\[IndentingNewLine]", 
            RowBox[{"AppendTo", "[", 
             RowBox[{"reslist", ",", 
              RowBox[{"{", 
               RowBox[{
                RowBox[{"Log10", "[", "B", "]"}], ",", 
                RowBox[{"Log10", "[", "Ce", "]"}], ",", 
                RowBox[{"Log10", "[", 
                 RowBox[{
                  RowBox[{"x1", "[", "tmax", "]"}], "/.", 
                  RowBox[{
                  "res", "\[LeftDoubleBracket]", "1", 
                   "\[RightDoubleBracket]"}]}], "]"}], ",", 
                RowBox[{"Log10", "[", 
                 RowBox[{
                  RowBox[{"x2", "[", "tmax", "]"}], "/.", 
                  RowBox[{
                  "res", "\[LeftDoubleBracket]", "1", 
                   "\[RightDoubleBracket]"}]}], "]"}], ",", 
                RowBox[{
                 RowBox[{"A", "[", "tmax", "]"}], "/.", 
                 RowBox[{
                 "res", "\[LeftDoubleBracket]", "1", 
                  "\[RightDoubleBracket]"}]}]}], "}"}]}], "]"}], ";", 
            "\[IndentingNewLine]", 
            RowBox[{"Clear", "[", "res", "]"}], ";", "\[IndentingNewLine]", 
            RowBox[{"res", "=", 
             RowBox[{"NDSolve", "[", "\[IndentingNewLine]", 
              RowBox[{
               RowBox[{"{", "\[IndentingNewLine]", 
                RowBox[{
                 RowBox[{
                  RowBox[{
                   RowBox[{"A", "'"}], "[", "t", "]"}], "\[Equal]", 
                  RowBox[{"FA", "[", 
                   RowBox[{
                    RowBox[{"A", "[", "t", "]"}], ",", 
                    RowBox[{"x1", "[", "t", "]"}], ",", "0"}], "]"}]}], ",", 
                 "\[IndentingNewLine]", 
                 RowBox[{
                  RowBox[{
                   RowBox[{"x1", "'"}], "[", "t", "]"}], "\[Equal]", 
                  RowBox[{"F1", "[", 
                   RowBox[{
                    RowBox[{"A", "[", "t", "]"}], ",", 
                    RowBox[{"x1", "[", "t", "]"}], ",", "0"}], "]"}]}], ",", 
                 "\[IndentingNewLine]", 
                 RowBox[{
                  RowBox[{
                   RowBox[{"x2", "'"}], "[", "t", "]"}], "\[Equal]", 
                  RowBox[{"F2", "[", 
                   RowBox[{
                    RowBox[{"A", "[", "t", "]"}], ",", 
                    RowBox[{"x1", "[", "t", "]"}], ",", "0"}], "]"}]}], ",", 
                 "\[IndentingNewLine]", 
                 RowBox[{
                  RowBox[{"A", "[", "0", "]"}], "\[Equal]", 
                  RowBox[{
                  "initial", "\[LeftDoubleBracket]", "1", 
                   "\[RightDoubleBracket]"}]}], ",", "\[IndentingNewLine]", 
                 RowBox[{
                  RowBox[{"x1", "[", "0", "]"}], "\[Equal]", 
                  RowBox[{
                  "initial", "\[LeftDoubleBracket]", "2", 
                   "\[RightDoubleBracket]"}]}], ",", "\[IndentingNewLine]", 
                 RowBox[{
                  RowBox[{"x2", "[", "0", "]"}], "\[Equal]", "0"}]}], 
                "\[IndentingNewLine]", "\[IndentingNewLine]", "}"}], ",", 
               "\[IndentingNewLine]", 
               RowBox[{"{", 
                RowBox[{"A", ",", "x1", ",", "x2"}], "}"}], 
               "\[IndentingNewLine]", ",", "\[IndentingNewLine]", 
               RowBox[{"{", 
                RowBox[{"t", ",", "0", ",", "tmax"}], "}"}], ",", 
               RowBox[{"AccuracyGoal", "\[Rule]", "100"}]}], 
              RowBox[{"(*", 
               RowBox[{",", 
                RowBox[{"Method", "->", "\"\<StiffnessSwitching\>\""}]}], 
               "*)"}], "\[IndentingNewLine]", "]"}]}], ";", 
            "\[IndentingNewLine]", 
            RowBox[{"AppendTo", "[", 
             RowBox[{"reslist2", ",", 
              RowBox[{"{", 
               RowBox[{
                RowBox[{"Log10", "[", "B", "]"}], ",", 
                RowBox[{"Log10", "[", "Ce", "]"}], ",", 
                RowBox[{"Log10", "[", 
                 RowBox[{
                  RowBox[{"x1", "[", "tmax", "]"}], "/.", 
                  RowBox[{
                  "res", "\[LeftDoubleBracket]", "1", 
                   "\[RightDoubleBracket]"}]}], "]"}], ",", 
                RowBox[{"-", "100"}], ",", 
                RowBox[{
                 RowBox[{"A", "[", "tmax", "]"}], "/.", 
                 RowBox[{
                 "res", "\[LeftDoubleBracket]", "1", 
                  "\[RightDoubleBracket]"}]}]}], "}"}]}], "]"}], ";", 
            "\[IndentingNewLine]", 
            RowBox[{"Clear", "[", "res", "]"}], ";", "\[IndentingNewLine]", 
            RowBox[{"res", "=", 
             RowBox[{"NDSolve", "[", "\[IndentingNewLine]", 
              RowBox[{
               RowBox[{"{", "\[IndentingNewLine]", 
                RowBox[{
                 RowBox[{
                  RowBox[{
                   RowBox[{"A", "'"}], "[", "t", "]"}], "\[Equal]", 
                  RowBox[{"FA", "[", 
                   RowBox[{
                    RowBox[{"A", "[", "t", "]"}], ",", "0", ",", 
                    RowBox[{"x2", "[", "t", "]"}]}], "]"}]}], ",", 
                 "\[IndentingNewLine]", 
                 RowBox[{
                  RowBox[{
                   RowBox[{"x1", "'"}], "[", "t", "]"}], "\[Equal]", 
                  RowBox[{"F1", "[", 
                   RowBox[{
                    RowBox[{"A", "[", "t", "]"}], ",", "0", ",", 
                    RowBox[{"x2", "[", "t", "]"}]}], "]"}]}], ",", 
                 "\[IndentingNewLine]", 
                 RowBox[{
                  RowBox[{
                   RowBox[{"x2", "'"}], "[", "t", "]"}], "\[Equal]", 
                  RowBox[{"F2", "[", 
                   RowBox[{
                    RowBox[{"A", "[", "t", "]"}], ",", "0", ",", 
                    RowBox[{"x2", "[", "t", "]"}]}], "]"}]}], ",", 
                 "\[IndentingNewLine]", 
                 RowBox[{
                  RowBox[{"A", "[", "0", "]"}], "\[Equal]", 
                  RowBox[{
                  "initial", "\[LeftDoubleBracket]", "1", 
                   "\[RightDoubleBracket]"}]}], ",", "\[IndentingNewLine]", 
                 RowBox[{
                  RowBox[{"x1", "[", "0", "]"}], "\[Equal]", "0"}], ",", 
                 "\[IndentingNewLine]", 
                 RowBox[{
                  RowBox[{"x2", "[", "0", "]"}], "\[Equal]", 
                  RowBox[{
                  "initial", "\[LeftDoubleBracket]", "3", 
                   "\[RightDoubleBracket]"}]}]}], "\[IndentingNewLine]", 
                "\[IndentingNewLine]", "}"}], ",", "\[IndentingNewLine]", 
               RowBox[{"{", 
                RowBox[{"A", ",", "x1", ",", "x2"}], "}"}], 
               "\[IndentingNewLine]", ",", "\[IndentingNewLine]", 
               RowBox[{"{", 
                RowBox[{"t", ",", "0", ",", "tmax"}], "}"}], ",", 
               RowBox[{"AccuracyGoal", "\[Rule]", "100"}]}], 
              RowBox[{"(*", 
               RowBox[{",", 
                RowBox[{"Method", "->", "\"\<StiffnessSwitching\>\""}]}], 
               "*)"}], "\[IndentingNewLine]", "]"}]}], ";", 
            "\[IndentingNewLine]", 
            RowBox[{"AppendTo", "[", 
             RowBox[{"reslist3", ",", 
              RowBox[{"{", 
               RowBox[{
                RowBox[{"Log10", "[", "B", "]"}], ",", 
                RowBox[{"Log10", "[", "Ce", "]"}], ",", 
                RowBox[{"-", "100"}], ",", 
                RowBox[{"Log10", "[", 
                 RowBox[{
                  RowBox[{"x2", "[", "tmax", "]"}], "/.", 
                  RowBox[{
                  "res", "\[LeftDoubleBracket]", "1", 
                   "\[RightDoubleBracket]"}]}], "]"}], ",", 
                RowBox[{
                 RowBox[{"A", "[", "tmax", "]"}], "/.", 
                 RowBox[{
                 "res", "\[LeftDoubleBracket]", "1", 
                  "\[RightDoubleBracket]"}]}]}], "}"}]}], "]"}], ";", 
            "\[IndentingNewLine]", 
            RowBox[{"Clear", "[", "res", "]"}], ";", "\[IndentingNewLine]", 
            RowBox[{"B", "=", 
             RowBox[{"B", "*", "1.2"}]}], ";"}]}], 
          RowBox[{"(*", " ", 
           RowBox[{"niche\:306e\:4e2d\:304c2", "\:3001", 
            RowBox[{"detailed\:304c1", ".2"}]}], "*)"}], 
          "\[IndentingNewLine]", "]"}], ";", "\[IndentingNewLine]", 
         RowBox[{"Ce", "=", 
          RowBox[{"Ce", "*", "1.2"}]}], ";"}]}], 
       RowBox[{"(*", " ", 
        RowBox[{"niche\:306e\:4e2d\:304c2", "\:3001", 
         RowBox[{"detailed\:304c1", ".2"}]}], "*)"}], "\[IndentingNewLine]", 
       "]"}], ";", "\[IndentingNewLine]", "\[IndentingNewLine]", 
      RowBox[{"Export", "[", 
       RowBox[{"\"\<both.csv\>\"", ",", "reslist"}], "]"}], ";", 
      "\[IndentingNewLine]", 
      RowBox[{"Export", "[", 
       RowBox[{"\"\<sp1.csv\>\"", ",", "reslist2"}], "]"}], ";", 
      "\[IndentingNewLine]", 
      RowBox[{"Export", "[", 
       RowBox[{"\"\<sp2.csv\>\"", ",", "reslist3"}], "]"}], ";", 
      "\[IndentingNewLine]", "\[IndentingNewLine]", "\[IndentingNewLine]", 
      RowBox[{"i", "=", 
       RowBox[{"i", "-", "0.2"}]}], ";"}], "\[IndentingNewLine]", "}"}]}], 
   "\[IndentingNewLine]", "]"}], 
  "\[IndentingNewLine]"}], "\[IndentingNewLine]"}], "Input",
 CellChangeTimes->{{3.788150323266294*^9, 3.788150375920189*^9}, {
   3.788150415779883*^9, 3.788150416015576*^9}, {3.788150484169581*^9, 
   3.788150542103457*^9}, {3.788150575423375*^9, 3.7881506257146053`*^9}, {
   3.7881506880389338`*^9, 3.788150703540506*^9}, {3.7881508033178053`*^9, 
   3.788150827873866*^9}, {3.788160751015524*^9, 3.788160821280343*^9}, {
   3.788160858968398*^9, 3.788160886136743*^9}, {3.788160965934349*^9, 
   3.7881609725036488`*^9}, {3.788163283483613*^9, 3.788163296328659*^9}, {
   3.791694763921666*^9, 3.7916948675878887`*^9}, 3.793423795655764*^9, 
   3.793424063416153*^9}]
}, Open  ]]
}, Open  ]]
},
Evaluator->"Local4",
WindowSize->{686, 496},
WindowMargins->{{Automatic, 825}, {Automatic, 139}},
FrontEndVersion->"10.0 for Mac OS X x86 (32-bit, 64-bit Kernel) (2014\:5e747\
\:67089\:65e5)",
StyleDefinitions->"Default.nb"
]
(* End of Notebook Content *)

(* Internal cache information *)
(*CellTagsOutline
CellTagsIndex->{}
*)
(*CellTagsIndex
CellTagsIndex->{}
*)
(*NotebookFileOutline
Notebook[{
Cell[CellGroupData[{
Cell[580, 22, 111, 1, 92, "Title"],
Cell[694, 25, 109, 1, 51, "Subtitle"],
Cell[806, 28, 6075, 205, 543, "Input"],
Cell[CellGroupData[{
Cell[6906, 237, 310, 6, 81, "Subtitle"],
Cell[7219, 245, 214, 5, 46, "Input"]
}, Open  ]],
Cell[CellGroupData[{
Cell[7470, 255, 908, 16, 321, "Subtitle"],
Cell[8381, 273, 14718, 318, 1594, "Input"]
}, Open  ]]
}, Open  ]]
}
]
*)

(* End of internal cache information *)
